# Supplementary material for: Plant-derived chitosan nanoparticles: antibacterial and improved crop performance under drought stress
Source: PeerJ. 2026 May 28;14:e21209. doi: 10.7717/peerj.21209 (PMC13222546; doi:10.7717/peerj.21209)
Supplement: Supplemental Information 1 [file peerj-14-21209-s001.xlsx]

## Sheet: Sheet1
Bacterial speies	inhibition zone by mm								Mean	SD
E.coli	7.13	8.19	7.55	6.53	7.38	7.26	7.59	7.16	7.34875	0.47345
Staphylococcus aureus	6.93	6.6	6.79	6.91	7.55	7.12	6.65	6.89	6.93	0.299857
Methicillin-resistant Staphylococcus aureus	7.4	6.65	7.19	6.32	7.38	6.72	6.94	7.54	7.0175	0.430374
