# Supplementary material for: Plant-derived chitosan nanoparticles: antibacterial and improved crop performance under drought stress
Source: PeerJ. 2026 May 28;14:e21209. doi: 10.7717/peerj.21209 (PMC13222546; doi:10.7717/peerj.21209)
Supplement: Supplemental Information 2 [file peerj-14-21209-s002.xlsx]

## Sheet: Sheet1
	A			B			C			D
Shoot	0.7	0.7	0.8	2.5	2.3	2.5	0.5	0.4	0.3	1.4	1.5	1.4
Root	1.9	1.8	1.5	6.8	6.7	7.1	1.4	1.3	1.2	5.4	5.3	5.9
